# Supplementary material for: Network Analysis of Demographics, Dietary Intake, and Comorbidity Interactions
Source: Nutrients. 2021 Oct 12;13(10):3563. doi: 10.3390/nu13103563 (PMC8539503; doi:10.3390/nu13103563)
Supplement: Supplementary file 1 [file nutrients-13-03563-s001.zip]

Archive with 1 entries (1 files):
- nutrients-1357578-supplementary.pdf
